# Supplementary material for: Automated Parameter Extraction Of ScAlN MEMS Devices Using An Extended Euler–Bernoulli Beam Theory
Source: Sensors (Basel). 2020 Feb 13;20(4):1001. doi: 10.3390/s20041001 (PMC7071012; doi:10.3390/s20041001)
Supplement: Supplementary file 1 [file sensors-20-01001-s001.zip]

Archive with 2 entries (2 files):
- raw_data_from_LDV.mat
- readme.txt
