# Supplementary material for: Automated Parameter Extraction Of ScAlN MEMS Devices Using An Extended Euler–Bernoulli Beam Theory
Source: Sensors (Basel). 2020 Feb 13;20(4):1001. doi: 10.3390/s20041001 (PMC7071012; doi:10.3390/s20041001)
Supplement: Supplementary file 1 [file sensors-20-01001-s001.zip › readme.txt]

The file "raw_data_from_LDV.mat" contains FFT data obtained from the Polytec Laser Doppler vibrometer as mentioned in the paper. The data is stored in a MATLAB struct and saved in the MATLAB format ".mat". However, MATLAB is not needed as the ".mat" file can be opened with Python scipy as suggested in https://towardsdatascience.com/how-to-load-matlab-mat-files-in-python-1f200e1287b5. 
